# Supplementary material for: Antimicrobial resistance survey and whole-genome analysis of nosocomial P. Aeruginosa isolated from eastern Province of China in 2016–2021
Source: Ann Clin Microbiol Antimicrob. 2024 Feb 9;23:12. doi: 10.1186/s12941-023-00656-1 (PMC10858563; doi:10.1186/s12941-023-00656-1)
Supplement: Supplementary file 1 — Supplementary Material 1: Bacterial information in this article [file 12941_2023_656_MOESM1_ESM.xlsx]

## Sheet: Sheet1
sample name	age	organism	strain	isolate	collection date	geographic location	host	host disease	isolation source	latitude and longitude
PA202110	81 years old	pseudomonas aeruginosa	PA202110	hospital	2020-05-11	China:Jiangsu	Homo sapiens	pulmonary infection	sputum	31.59 N 120.29 E
PA202109	78 years old	pseudomonas aeruginosa	PA202109	hospital	2021-04-17	China:Jiangsu	Homo sapiens	coma	sputum	34.36 N 119.13 E
PA202009	NA	pseudomonas aeruginosa	PA202009	hospital	2020-09-10	China:Jiangsu	Homo sapiens	finger injury	secreta	32.45 N 119.92 E
PA202008	43 years old	pseudomonas aeruginosa	PA202008	hospital	2020-09-25	China:Jiangsu	Homo sapiens	cough	sputum	33.97 N 118.28 E
PA202007	48 years old	pseudomonas aeruginosa	PA202007	hospital	2020-09-22	China:Jiangsu	Homo sapiens	cough	sputum	33.97 N 118.28 E
PA202006	88 years old	pseudomonas aeruginosa	PA202006	hospital	2020-09-18	China:Jiangsu	Homo sapiens	infection	urine	33.97 N 118.28 E
PA202005	69 years old	pseudomonas aeruginosa	PA202005	hospital	2020-09-16	China:Jiangsu	Homo sapiens	infection	sputum	33.97 N 118.28 E
PA202003	66 years old	pseudomonas aeruginosa	PA202003	hospital	2020-07-04	China:Jiangsu	Homo sapiens	pulmonary infection	sputum	33.97 N 118.28 E
PA201948	62 years old	pseudomonas aeruginosa	PA201948	hospital	2019-10-07	China:Jiangsu	Homo sapiens	infection	sputum	33.97 N 118.28 E
PA201947	52 years old	pseudomonas aeruginosa	PA201947	hospital	2019-09-23	China:Jiangsu	Homo sapiens	infection	sputum	33.97 N 118.28 E
PA201946	93 years old	pseudomonas aeruginosa	PA201946	hospital	2019-09-18	China:Jiangsu	Homo sapiens	infection	sputum	33.97 N 118.28 E
PA201945	77 years old	pseudomonas aeruginosa	PA201945	hospital	2019-09-16	China:Jiangsu	Homo sapiens	infection	sputum	33.97 N 118.28 E
PA201944	years old	pseudomonas aeruginosa	PA201944	hospital	2019-08-18	China:Jiangsu	Homo sapiens	infection	sputum	32.45 N 119.92 E
PA201943	years old	pseudomonas aeruginosa	PA201943	hospital	2019-08-07	China:Jiangsu	Homo sapiens	infection	sputum	32.45 N 119.92 E
PA201940	51 years old	pseudomonas aeruginosa	PA201940	hospital	2019-10-17	China:Jiangsu	Homo sapiens	tuberculosis	sputum	33.36 N 119.01 E
PA201939	66 years old	pseudomonas aeruginosa	PA201939	hospital	2019-09-02	China:Jiangsu	Homo sapiens	post-traumatic brain syndrome	sputum	33.36 N 119.01 E
PA201937	55 years old	pseudomonas aeruginosa	PA201937	hospital	2019-09-02	China:Jiangsu	Homo sapiens	infection	sputum	33.36 N 119.01 E
PA201936	years old	pseudomonas aeruginosa	PA201936	hospital	2019-07-08	China:Jiangsu	Homo sapiens	infection	sputum	33.36 N 119.01 E
PA201931	89 years old	pseudomonas aeruginosa	PA201931	hospital	2019-06-19	China:Jiangsu	Homo sapiens	pulmonary infection	sputum	32.01 N 120.86 E
PA201930	51 years old	pseudomonas aeruginosa	PA201930	hospital	2019-06-19	China:Jiangsu	Homo sapiens	head injury	sputum	32.01 N 120.86 E
PA201929	92 years old	pseudomonas aeruginosa	PA201929	hospital	2019-06-19	China:Jiangsu	Homo sapiens	pulmonary infection	sputum	32.01 N 120.86 E
PA201928	68 years old	pseudomonas aeruginosa	PA201928	hospital	2019-06-19	China:Jiangsu	Homo sapiens	cerebral infarction	sputum	32.01 N 120.86 E
PA201927	61 years old	pseudomonas aeruginosa	PA201927	hospital	2019-06-19	China:Jiangsu	Homo sapiens	intracranial injury	sputum	32.01 N 120.86 E
PA201926	83 years old	pseudomonas aeruginosa	PA201926	hospital	2019-06-19	China:Jiangsu	Homo sapiens	personal history of cerebral hemorrhage	sputum	32.01 N 120.86 E
PA201925	75 years old	pseudomonas aeruginosa	PA201925	hospital	2019-06-19	China:Jiangsu	Homo sapiens	malignant tumor of mandible	sputum	32.01 N 120.86 E
PA201924	68 years old	pseudomonas aeruginosa	PA201924	hospital	2019-06-19	China:Jiangsu	Homo sapiens	stroke	sputum	32.01 N 120.86 E
PA201923	46 years old	pseudomonas aeruginosa	PA201923	hospital	2019-06-19	China:Jiangsu	Homo sapiens	head injury	sputum	32.01 N 120.86 E
PA201922	80 years old	pseudomonas aeruginosa	PA201922	hospital	2019-06-19	China:Jiangsu	Homo sapiens	arrhythmia	sputum	32.01 N 120.86 E
PA201921	67 years old	pseudomonas aeruginosa	PA201921	hospital	2019-06-19	China:Jiangsu	Homo sapiens	head injury	sputum	32.01 N 120.86 E
PA201920	66 years old	pseudomonas aeruginosa	PA201920	hospital	2019-06-19	China:Jiangsu	Homo sapiens	cough	sputum	32.01 N 120.86 E
PA201919	28 years old	pseudomonas aeruginosa	PA201919	hospital	2019-06-19	China:Jiangsu	Homo sapiens	cerebral infarction	sputum	32.01 N 120.86 E
PA201918	81 years old	pseudomonas aeruginosa	PA201918	hospital	2019-06-19	China:Jiangsu	Homo sapiens	pulmonary infection	sputum	32.01 N 120.86 E
PA201917	37 years old	pseudomonas aeruginosa	PA201917	hospital	2019-06-19	China:Jiangsu	Homo sapiens	uremia	sputum	32.01 N 120.86 E
PA201916	85 years old	pseudomonas aeruginosa	PA201916	hospital	2019-06-19	China:Jiangsu	Homo sapiens	pulmonary infection	sputum	32.01 N 120.86 E
PA201915	76 years old	pseudomonas aeruginosa	PA201915	hospital	2019-06-19	China:Jiangsu	Homo sapiens	intertrochanteric injury of femur	sputum	32.01 N 120.86 E
PA201914	69 years old	pseudomonas aeruginosa	PA201914	hospital	2019-06-19	China:Jiangsu	Homo sapiens	multiple site damage	sputum	32.01 N 120.86 E
PA201913	93 years old	pseudomonas aeruginosa	PA201913	hospital	2019-06-19	China:Jiangsu	Homo sapiens	hypertensive cerebral hemorrhage	sputum	32.01 N 120.86 E
PA201912	86 years old	pseudomonas aeruginosa	PA201912	hospital	2019-06-19	China:Jiangsu	Homo sapiens	pneumonia	sputum	32.01 N 120.86 E
PA201911	84 years old	pseudomonas aeruginosa	PA201911	hospital	2019-06-19	China:Jiangsu	Homo sapiens	cerebral infarction	sputum	32.01 N 120.86 E
PA201910	56 years old	pseudomonas aeruginosa	PA201910	hospital	2019-06-19	China:Jiangsu	Homo sapiens	chest wall contusion	sputum	32.01 N 120.86 E
PA201909	87 years old	pseudomonas aeruginosa	PA201909	hospital	2019-06-19	China:Jiangsu	Homo sapiens	pulmonary infection	sputum	32.01 N 120.86 E
PA201908	60 years old	pseudomonas aeruginosa	PA201908	hospital	2019-06-19	China:Jiangsu	Homo sapiens	tracheal stenosis	sputum	32.01 N 120.86 E
PA201907	71 years old	pseudomonas aeruginosa	PA201907	hospital	2019-06-19	China:Jiangsu	Homo sapiens	pulmonary infection	sputum	32.01 N 120.86 E
PA201906	80 years old	pseudomonas aeruginosa	PA201906	hospital	2019-06-19	China:Jiangsu	Homo sapiens	personal history of cerebral hemorrhage	sputum	32.01 N 120.86 E
PA201905	74 years old	pseudomonas aeruginosa	PA201905	hospital	2019-06-19	China:Jiangsu	Homo sapiens	coma	sputum	32.01 N 120.86 E
PA201904	53 years old	pseudomonas aeruginosa	PA201904	hospital	2019-06-19	China:Jiangsu	Homo sapiens	hypoxic ischemic encephalopathy	sputum	32.01 N 120.86 E
PA201903	70 years old	pseudomonas aeruginosa	PA201903	hospital	2019-06-19	China:Jiangsu	Homo sapiens	cerebral hemorrhage	sputum	32.01 N 120.86 E
PA201902	77 years old	pseudomonas aeruginosa	PA201902	hospital	2019-06-19	China:Jiangsu	Homo sapiens	connective tissue diseases	sputum	32.01 N 120.86 E
PA201901	69 years old	pseudomonas aeruginosa	PA201901	hospital	2019-06-19	China:Jiangsu	Homo sapiens	pneumonia	sputum	32.01 N 120.86 E
PA201821	NA	pseudomonas aeruginosa	PA201821	hospital	2017-10-31	China:Jiangsu	Homo sapiens	infection	blood	33.36 N 119.01 E
PA201820	77 years old	pseudomonas aeruginosa	PA201820	hospital	2018-09-02	China:Jiangsu	Homo sapiens	compound trauma	secreta	32.11 N 119.27 E
PA201819	76 years old	pseudomonas aeruginosa	PA201819	hospital	2018-01-29	China:Jiangsu	Homo sapiens	pacemaker implantation infection	blood	32.11 N 119.27 E
PA201817	82 years old	pseudomonas aeruginosa	PA201817	hospital	2018-06-30	China:Jiangsu	Homo sapiens	uroschesis	blood	31.59 N 120.29 E
PA201816	69 years old	pseudomonas aeruginosa	PA201816	hospital	2018-11-11	China:Jiangsu	Homo sapiens	fracture	sanies	32.45 N 119.92 E
PA201813	55 years old	pseudomonas aeruginosa	PA201813	hospital	2018-06-13	China:Jiangsu	Homo sapiens	benign prostatic hyperplasia	urine	32.45 N 119.92 E
PA201812	73 years old	pseudomonas aeruginosa	PA201812	hospital	2018-05-25	China:Jiangsu	Homo sapiens	nasal polyp	sanies	32.45 N 119.92 E
PA201811	77 years old	pseudomonas aeruginosa	PA201811	hospital	2018-01-20	China:Jiangsu	Homo sapiens	esophagus cancer	hydrothorax	32.45 N 119.92 E
PA201810	65 years old	pseudomonas aeruginosa	PA201810	hospital	2018-03-12	China:Jiangsu	Homo sapiens	urinary tract infection	urine	32.45 N 119.92 E
PA201809	42 years old	pseudomonas aeruginosa	PA201809	hospital	2018-01-26	China:Jiangsu	Homo sapiens	renal anemia	blood	32.45 N 119.92 E
PA201808	NA	pseudomonas aeruginosa	PA201808	hospital	2018-01-16	China:Jiangsu	Homo sapiens	infection	sputum	32.01 N 120.86 E
PA201807	NA	pseudomonas aeruginosa	PA201807	hospital	2018-01-15	China:Jiangsu	Homo sapiens	infection	sputum	32.01 N 120.86 E
PA201806	NA	pseudomonas aeruginosa	PA201806	hospital	2018-01-16	China:Jiangsu	Homo sapiens	infection	sputum	32.01 N 120.86 E
PA201805	NA	pseudomonas aeruginosa	PA201805	hospital	2018-01-16	China:Jiangsu	Homo sapiens	infection	sputum	32.01 N 120.86 E
PA201801	NA	pseudomonas aeruginosa	PA201801	hospital	2017-11-02	China:Jiangsu	Homo sapiens	infection	sputum	33.36 N 119.01 E
PA201727	62 years old	pseudomonas aeruginosa	PA201727	hospital	2017-09-04	China:Jiangsu	Homo sapiens	large area of burns	blood	32.11 N 119.27 E
PA201726	81 years old	pseudomonas aeruginosa	PA201726	hospital	2017-06-25	China:Jiangsu	Homo sapiens	infection	sputum	32.11 N 119.27 E
PA201725	84 years old	pseudomonas aeruginosa	PA201725	hospital	2017-05-30	China:Jiangsu	Homo sapiens	embolism and thrombus	secreta	32.11 N 119.27 E
PA201724	63 years old	pseudomonas aeruginosa	PA201724	hospital	2017-05-12	China:Jiangsu	Homo sapiens	gallstones with acute cholecystitis	bile	32.11 N 119.27 E
PA201723	24 years old	pseudomonas aeruginosa	PA201723	hospital	2017-05-11	China:Jiangsu	Homo sapiens	aplastic anemia	blood	32.11 N 119.27 E
PA201722	72 years old	pseudomonas aeruginosa	PA201722	hospital	2017-05-09	China:Jiangsu	Homo sapiens	myelodysplastic syndrome	blood	32.11 N 119.27 E
PA201721	76 years old	pseudomonas aeruginosa	PA201721	hospital	2017-09-12	China:Jiangsu	Homo sapiens	catheter associated infection	blood	32.24 N 119.27 E
PA201720	45 years old	pseudomonas aeruginosa	PA201720	hospital	2017-12-02	China:Jiangsu	Homo sapiens	close the ileostomy	drainage liquid	33.38 N 120.13 E
PA201718	69 years old	pseudomonas aeruginosa	PA201718	hospital	2017-11-26	China:Jiangsu	Homo sapiens	infection	sputum	33.97 N 118.28 E
PA201717	NA	pseudomonas aeruginosa	PA201717	hospital	2017-06-28	China:Jiangsu	Homo sapiens	diarrhea	faeces	31.59 N 120.29 E
PA201716	75 years old	pseudomonas aeruginosa	PA201716	hospital	2017-09-06	China:Jiangsu	Homo sapiens	chronic renal insufficiency	blood	31.59 N 120.29 E
PA201715	79 years old	pseudomonas aeruginosa	PA201715	hospital	2017-04-24	China:Jiangsu	Homo sapiens	pneumonia	blood	31.59 N 120.29 E
PA201713	62 years old	pseudomonas aeruginosa	PA201713	hospital	2016-08-18	China:Jiangsu	Homo sapiens	pneumonia	sputum	32.45 N 119.92 E
PA201712	64 years old	pseudomonas aeruginosa	PA201712	hospital	2017-01-19	China:Jiangsu	Homo sapiens	respiratory arrest	sputum	32.45 N 119.92 E
PA201711	49 years old	pseudomonas aeruginosa	PA201711	hospital	2017-08-24	China:Jiangsu	Homo sapiens	vascular dementia	sputum	32.07 N 118.78 E
PA201710	38 years old	pseudomonas aeruginosa	PA201710	hospital	2017-08-23	China:Jiangsu	Homo sapiens	chronic renal failure	blood	32.07 N 118.78 E
PA201709	90 years old	pseudomonas aeruginosa	PA201709	hospital	2017-08-20	China:Jiangsu	Homo sapiens	alzheimer's disease	blood	32.07 N 118.78 E
PA201706	NA	pseudomonas aeruginosa	PA201706	hospital	2017-01-09	China:Jiangsu	Homo sapiens	infection	sputum	33.36 N 119.01 E
PA201705	NA	pseudomonas aeruginosa	PA201705	hospital	2017-07-25	China:Jiangsu	Homo sapiens	infection	sputum	33.36 N 119.01 E
PA201704	61 years old	pseudomonas aeruginosa	PA201704	hospital	2017-08-03	China:Jiangsu	Homo sapiens	fracture of occipital bone	sputum	31.47 N 119.58 E
PA201703	94 years old	pseudomonas aeruginosa	PA201703	hospital	2017-07-31	China:Jiangsu	Homo sapiens	respiratory failure	sputum	31.47 N 119.58 E
PA201701	94 years old	pseudomonas aeruginosa	PA201701	hospital	2017-06-11	China:Jiangsu	Homo sapiens	respiratory failure	sputum	31.47 N 119.58 E
PA201617	52 years old	pseudomonas aeruginosa	PA201617	hospital	2016-12-16	China:Jiangsu	Homo sapiens	infection	sputum	33.97 N 118.28 E
PA201616	75 years old	pseudomonas aeruginosa	PA201616	hospital	2016-06-24	China:Jiangsu	Homo sapiens	soft tissue infection	fester	31.59 N 120.29 E
PA201615	76 years old	pseudomonas aeruginosa	PA201615	hospital	2016-06-15	China:Jiangsu	Homo sapiens	multiple myeloma	blood	31.59 N 120.29 E
PA201614	79 years old	pseudomonas aeruginosa	PA201614	hospital	2016-06-01	China:Jiangsu	Homo sapiens	sore severing auricle	fester	31.59 N 120.29 E
PA201613	5 month	pseudomonas aeruginosa	PA201613	hospital	2016-08-06	China:Jiangsu	Homo sapiens	upper respiratory infection (URI)	blood	32.45 N 119.92 E
PA201612	10 days	pseudomonas aeruginosa	PA201612	hospital	2016-07-21	China:Jiangsu	Homo sapiens	pneumorrhagia	sputum	31.30 N 120.59 E
PA201611	1 month	pseudomonas aeruginosa	PA201611	hospital	2016-07-08	China:Jiangsu	Homo sapiens	respiratory distress	fester	31.30 N 120.59 E
PA201609	63 years old	pseudomonas aeruginosa	PA201609	hospital	2016-12-03	China:Jiangsu	Homo sapiens	infection	sputum	33.36 N 119.01 E
PA201608	64 years old	pseudomonas aeruginosa	PA201608	hospital	2016-11-25	China:Jiangsu	Homo sapiens	infection	sputum	33.36 N 119.01 E
PA201607	62 years old	pseudomonas aeruginosa	PA201607	hospital	2016-10-14	China:Jiangsu	Homo sapiens	infection	sputum	33.36 N 119.01 E
PA201606	72 years old	pseudomonas aeruginosa	PA201606	hospital	2016-09-02	China:Jiangsu	Homo sapiens	pulmonary infection	sputum	31.47 N 119.58 E
PA201605	61 years old	pseudomonas aeruginosa	PA201605	hospital	2016-08-24	China:Jiangsu	Homo sapiens	pneumonia	sputum	31.47 N 119.58 E
PA201604	90 years old	pseudomonas aeruginosa	PA201604	hospital	2016-05-19	China:Jiangsu	Homo sapiens	sequelae of cerebral infarction	sputum	31.47 N 119.58 E
PA201603	72 years old	pseudomonas aeruginosa	PA201603	hospital	2016-05-16	China:Jiangsu	Homo sapiens	pulmonary infection	sputum	31.47 N 119.58 E
PA201602	66 years old	pseudomonas aeruginosa	PA201602	hospital	2016-06-06	China:Jiangsu	Homo sapiens	cerebral hemorrhage diabetes	sputum	31.47 N 119.58 E
PA003	NA	pseudomonas aeruginosa	PA003	hospital	NA	China:Jiangsu	Homo sapiens	NA	NA	NA
PA002	NA	pseudomonas aeruginosa	PA002	hospital	NA	China:Jiangsu	Homo sapiens	NA	NA	NA
