# Supplementary material for: Antimicrobial resistance survey and whole-genome analysis of nosocomial P. Aeruginosa isolated from eastern Province of China in 2016–2021
Source: Ann Clin Microbiol Antimicrob. 2024 Feb 9;23:12. doi: 10.1186/s12941-023-00656-1 (PMC10858563; doi:10.1186/s12941-023-00656-1)
Supplement: Supplementary file 2 — Supplementary Material 2: Statistics of antibiotic susceptibility test results for the strains in this article [file 12941_2023_656_MOESM2_ESM.xlsx]

## Sheet: Sheet2
Bacteria		Aminoglycosides		Penicillins	Beta-lactam	Monocyclic lactams	Cephalosporin		Fluoroquinolones		Carbapenems		Lipopeptide
		Amikacin	Gentamicin	Piperacillin	Piperacillin-Tazobactam	Aztreonam	Cefepime	Ceftazidime	Ciprofloxacin	Levofloxacin	Imipenem	Meropenem	Colistin
		AN	GM	PIP	TZP	ATM	FEP	CAZ	CIP	LVX	IPM	MEM	CL
PA-2016-02		S	S	S	S	S	I	S	I	R	R	R	I
PA-2016-03		S	S	S	S	R	S	S	R	R	S	S	I
PA-2016-04	MDR	S	I	R	R	I	R	R	R	R	R	R	I
PA-2016-05	MDR	S	S	I	R	R	I	R	S	S	R	R	I
PA-2016-06		S	S	I	S	S	I	S	S	I	R	I	I
PA-2016-07		S	S	S	S	S	S	S	S	S	S	S	I
PA-2016-08		S	S	S	S	S	S	S	S	S	S	S	I
PA-2016-09	MDR	S	S	R	R	R	R	R	R	R	R	R	I
PA-2016-11	MDR	S	S	R	R	R	R	R	S	S	R	R	I
PA-2016-12	MDR	S	S	R	R	R	R	R	S	S	R	R	I
PA-2016-13		S	S	S	S	S	S	S	S	S	S	S	I
PA-2016-14		S	S	S	S	S	S	S	S	S	S	S	I
PA-2016-15		S	S	S	S	S	S	S	S	S	S	S	I
PA-2016-16	MDR	S	R	R	R	R	R	R	R	R	R	R	I
PA-2016-17		S	S	S	S	S	S	S	S	S	S	S	I
PA-2017-01		S	S	S	S	I	S	S	S	S	S	S	I
PA-2017-03		S	S	S	S	S	S	S	R	R	R	S	I
PA-2017-04		S	S	S	S	S	S	S	S	S	R	R	I
PA-2017-05		S	S	S	S	S	S	S	S	S	S	S	I
PA-2017-06		S	S	S	S	S	S	S	S	S	S	S	I
PA-2017-09		S	S	S	S	S	S	S	S	S	S	S	I
PA-2017-10		S	S	S	S	S	S	S	S	S	S	S	I
PA-2017-11	MDR	R	R	I	I	I	R	R	R	R	R	R	I
PA-2017-12		S	R	S	S	S	S	S	S	S	R	R	I
PA-2017-13	MDR	R	R	R	R	I	R	R	R	R	R	R	I
PA-2017-15		S	S	S	S	S	S	S	S	S	S	S	I
PA-2017-16		S	S	S	I	R	R	S	S	I	S	S	I
PA-2017-17		S	S	S	S	S	S	S	S	S	S	S	I
PA-2017-18	MDR	S	S	R	R	R	R	R	S	S	S	S	I
PA-2017-20		S	S	S	S	S	S	S	S	S	S	S	I
PA-2017-21		S	S	S	S	I	S	S	S	S	S	S	I
PA-2017-22		S	S	S	S	S	S	S	S	S	R	R	I
PA-2017-23	MDR	S	S	R	R	R	R	R	S	I	R	R	I
PA-2017-24		S	S	S	S	S	S	S	S	S	S	S	I
PA-2017-25		S	S	S	S	S	S	S	R	R	R	S	I
PA-2017-26		S	S	S	S	S	S	S	S	S	R	R	I
PA-2017-27		S	S	S	S	S	S	S	I	R	S	S	I
PA-2018-01		S	S	S	S	S	S	S	S	S	S	S	I
PA-2018-05	MDR	S	S	S	I	R	I	I	S	R	R	R	I
PA-2018-06	MDR	S	S	R	R	R	R	R	R	R	R	R	I
PA-2018-07	MDR	S	R	R	R	R	R	R	R	R	S	S	I
PA-2018-08	MDR	S	S	S	I	R	R	I	R	R	R	R	I
PA-2018-09		S	S	S	S	R	I	S	S	R	S	S	I
PA-2018-10		S	S	S	S	S	S	S	S	S	S	S	I
PA-2018-11		S	S	S	I	R	I	S	I	R	S	S	I
PA-2018-12		S	S	S	S	S	S	S	S	S	S	S	I
PA-2018-13		S	S	S	S	S	S	S	S	S	S	S	I
PA-2018-16		S	S	S	S	S	I	S	S	S	S	S	I
PA-2018-17		S	S	S	S	S	S	S	S	S	S	S	I
PA-2018-19		S	S	S	S	S	R	S	R	R	S	S	I
PA-2018-20		S	R	S	S	S	S	S	I	I	S	S	I
PA-2018-21		S	S	S	S	S	S	S	S	S	S	S	I
PA-2019-01		S	I	I	S	S	S	S	R	R	R	R	I
PA-2019-02		S	S	S	I	R	I	S	S	R	S	S	I
PA-2019-03		S	S	S	S	S	S	S	S	S	R	R	I
PA-2019-04	MDR	S	S	S	S	R	S	S	R	R	R	R	I
PA-2019-05		S	S	S	S	R	I	S	I	R	S	I	I
PA-2019-06		S	S	S	I	R	I	S	I	R	S	S	I
PA-2019-07		S	S	S	S	S	S	S	S	S	R	R	I
PA-2019-08	MDR	S	S	S	S	R	I	S	I	R	R	R	I
PA-2019-09		S	S	S	S	R	I	S	S	I	R	R	I
PA-2019-10		S	S	S	S	R	I	S	R	R	I	S	I
PA-2019-11	MDR	S	S	R	R	R	R	R	R	R	R	R	I
PA-2019-12		S	S	S	S	S	S	S	S	S	R	I	I
PA-2019-13		S	S	S	S	I	S	S	R	R	S	S	I
PA-2019-14	MDR	S	S	S	S	R	I	S	I	R	R	R	I
PA-2019-15	MDR	S	I	S	S	S	R	S	R	R	R	I	I
PA-2019-16	MDR	S	S	S	S	R	R	I	I	S	R	R	I
PA-2019-17		S	S	S	S	R	I	S	S	I	R	R	I
PA-2019-18		S	S	S	S	I	I	S	R	R	R	R	I
PA-2019-19		S	S	S	S	I	S	S	R	R	R	R	I
PA-2019-20	MDR	S	S	I	I	R	R	I	R	R	R	R	I
PA-2019-21		S	S	S	S	S	S	S	S	S	R	R	I
PA-2019-22	MDR	S	S	I	I	R	I	I	I	R	R	R	I
PA-2019-23	MDR	S	S	R	I	R	I	R	S	S	S	S	I
PA-2019-24	MDR	S	S	S	S	R	I	S	R	R	R	R	I
PA-2019-25	MDR	S	S	R	R	R	R	R	R	R	I	S	I
PA-2019-26	MDR	S	S	R	R	R	R	R	R	R	R	R	I
PA-2019-27	MDR	S	S	R	R	R	R	R	S	S	R	R	I
PA-2019-28		S	S	S	S	S	S	S	S	S	R	I	I
PA-2019-29		S	S	I	I	I	I	I	R	R	R	R	I
PA-2019-30		S	S	S	S	S	S	S	R	R	I	I	I
PA-2019-31	MDR	S	S	R	R	R	R	R	R	R	R	R	I
PA-2019-36		S	S	S	S	S	S	S	R	R	S	S	I
PA-2019-37		S	S	S	S	S	S	S	S	S	S	S	I
PA-2019-39		S	S	I	S	S	S	S	S	S	S	S	I
PA-2019-40		S	I	S	S	S	R	S	I	R	S	S	I
PA-2019-43		S	S	S	S	S	S	S	S	S	S	S	I
PA-2019-44		S	S	S	S	S	S	S	S	S	S	S	I
PA-2019-45	MDR	S	S	S	S	S	R	S	R	R	R	R	I
PA-2019-46	MDR	S	S	R	R	I	R	R	S	S	S	S	I
PA-2019-47		S	I	I	S	S	I	S	R	R	S	S	I
PA-2019-48		S	S	S	S	R	I	S	I	R	S	S	I
PA-2020-03		S	S	S	S	S	S	S	S	S	S	S	I
PA-2020-05		S	S	S	S	S	S	S	S	S	S	S	I
PA-2020-06		S	S	S	S	R	I	S	S	S	R	R	I
PA-2020-07		S	S	S	S	I	S	S	S	I	S	I	I
PA-2020-08		S	S	S	S	S	S	S	S	S	S	S	I
PA-2020-09		S	S	S	S	S	S	S	S	S	S	S	I
PA-2021-09		S	S	S	S	R	I	S	I	R	S	S	I
PA-2021-10	MDR	R	R	R	R	R	R	R	R	R	R	R	I

## Sheet: Sheet1
Bacteria		1	2	3	4	5	6	7	7	8	9	10	11	12	13	14	15	16	17	18	19	20	21
		Amikacin	Amoxicillin-Clavulanate	Ampicillin	Ampicillin-Sulbactam	Aztreonam	Cefazolin	Cefepime	Cefepime	Cefotaxime	Ceftazidime	Chloramphenicol	Ciprofloxacin	Colistin	Gentamicin	Imipenem	Levofloxacin	Meropenem	Moxifloxacin	Piperacillin	Piperacillin-Tazobactam	Tetracycline	Trimethoprim-Sulfamethoxazole
		AN	AMC	AM	SAM	ATM	CZ	FEP	FEP	CTX	CAZ	C	CIP	CL	GM	IPM	LVX	MEM	MXF	PIP	TZP	TE	SXT
PA-2016-02	1	<=8	>16/8	>16	>16/8	4	>16	I	16	>32	4	>16	1	1	<=2	>8	4	8	>4	8	8/4	>8	>2/38
PA-2016-03	2	<=8	>16/8	>16	>16/8	>16	>16	S	8	>32	8	>16	>2	1	<=2	2	>8	<=1	>4	16	16/4	>8	>2/38
PA-2016-04	3	<=8	>16/8	>16	>16/8	16	>16	R	>16	>32	>16	>16	2	1	8	>8	8	8	>4	>64	>64/4	>8	>2/38
PA-2016-05	4	<=8	>16/8	>16	>16/8	>16	>16	I	16	>32	>16	>16	<=0.5	1	<=2	>8	<=1	>8	<=1	64	>64/4	>8	>2/38
PA-2016-06	5	<=8	>16/8	>16	>16/8	8	>16	I	16	>32	8	>16	<=0.5	1	4	>8	2	4	>4	32	16/4	>8	2/38
PA-2016-07	6	<=8	>16/8	>16	>16/8	8	>16	S	4	32	4	>16	<=0.5	1	<=2	2	<=1	<=1	2	<=4	<=4/4	>8	>2/38
PA-2016-08	7	<=8	>16/8	>16	>16/8	8	>16	S	8	>32	4	>16	<=0.5	1	<=2	2	<=1	<=1	4	8	8/4	>8	>2/38
PA-2016-09	8	<=8	>16/8	>16	>16/8	>16	>16	R	>16	>32	>16	>16	>2	1	<=2	>8	>8	>8	>4	>64	>64/4	>8	>2/38
PA-2016-11	9	<=8	>16/8	>16	>16/8	>16	>16	R	>16	>32	>16	>16	<=0.5	1	<=2	>8	<=1	8	2	>64	>64/4	>8	>2/38
PA-2016-12	10	<=8	>16/8	>16	>16/8	>16	>16	R	>16	>32	>16	>16	<=0.5	1	<=2	>8	<=1	8	2	>64	>64/4	>8	>2/38
PA-2016-13	11	<=8	>16/8	>16	>16/8	8	>16	S	4	32	4	>16	<=0.5	1	<=2	<=1	<=1	<=1	2	<=4	<=4/4	>8	>2/38
PA-2016-14	12	<=8	>16/8	>16	>16/8	8	>16	S	4	32	4	>16	<=0.5	1	<=2	2	<=1	<=1	2	<=4	<=4/4	>8	>2/38
PA-2016-15	13	<=8	>16/8	>16	>16/8	8	>16	S	8	>32	4	>16	<=0.5	1	<=2	2	<=1	<=1	2	8	8/4	>8	>2/38
PA-2016-16	14	<=8	>16/8	>16	>16/8	>16	>16	R	>16	>32	>16	>16	>2	1	>8	>8	>8	>8	>4	>64	>64/4	>8	>2/38
PA-2016-17	15	<=8	>16/8	>16	>16/8	8	>16	S	4	32	2	>16	<=0.5	1	<=2	2	<=1	<=1	2	<=4	<=4/4	>8	2/38
PA-2017-01	16	<=8	>16/8	>16	>16/8	16	>16	S	4	>32	4	>16	<=0.5	1	<=2	<=1	<=1	<=1	4	<=4	<=4/4	>8	>2/38
PA-2017-03	17	<=8	>16/8	>16	>16/8	<=2	>16	S	4	>32	4	>16	2	1	<=2	>8	8	2	>4	8	8/4	>8	>2/38
PA-2017-04	18	<=8	>16/8	>16	>16/8	8	>16	S	4	>32	4	>16	<=0.5	1	<=2	>8	<=1	8	2	8	8/4	>8	>2/38
PA-2017-05	19	<=8	>16/8	>16	>16/8	8	>16	S	4	32	4	>16	<=0.5	1	<=2	<=1	<=1	<=1	2	<=4	8/4	>8	>2/38
PA-2017-06	20	<=8	>16/8	>16	>16/8	8	>16	S	4	32	4	>16	<=0.5	1	<=2	<=1	<=1	<=1	4	<=4	8/4	>8	>2/38
PA-2017-09	21	<=8	>16/8	>16	>16/8	8	>16	S	4	32	4	>16	<=0.5	1	<=2	2	<=1	<=1	<=1	8	8/4	>8	2/38
PA-2017-10	22	<=8	>16/8	>16	>16/8	8	>16	S	4	>32	4	>16	<=0.5	1	<=2	2	<=1	<=1	<=1	<=4	<=4/4	>8	2/38
PA-2017-11	23	>32	>16/8	>16	>16/8	16	>16	R	>16	>32	>16	>16	>2	1	>8	>8	>8	8	>4	64	64/4	>8	>2/38
PA-2017-12	24	<=8	>16/8	>16	>16/8	8	>16	S	4	32	2	>16	<=0.5	1	>8	>8	<=1	8	2	<=4	<=4/4	>8	>2/38
PA-2017-13	25	>32	>16/8	>16	>16/8	16	>16	R	>16	>32	>16	>16	>2	1	>8	>8	>8	>8	>4	>64	>64/4	>8	>2/38
PA-2017-15	26	<=8	>16/8	>16	>16/8	8	>16	S	4	32	2	>16	<=0.5	1	<=2	2	<=1	<=1	2	<=4	8/4	>8	2/38
PA-2017-16	27	<=8	>16/8	>16	>16/8	>16	>16	R	>16	>32	8	>16	<=0.5	<=0.5	4	<=1	2	2	>4	16	32/4	>8	>2/38
PA-2017-17	28	<=8	>16/8	>16	>16/8	8	>16	S	4	32	2	>16	<=0.5	1	<=2	2	<=1	<=1	2	<=4	<=4/4	>8	2/38
PA-2017-18	29	<=8	>16/8	>16	>16/8	>16	>16	R	>16	>32	>16	>16	<=0.5	1	<=2	2	<=1	<=1	4	>64	>64/4	>8	>2/38
PA-2017-20	30	<=8	>16/8	>16	>16/8	8	>16	S	8	32	4	>16	<=0.5	1	4	2	<=1	<=1	4	<=4	<=4/4	>8	2/38
PA-2017-21	31	<=8	>16/8	>16	>16/8	16	>16	S	8	>32	4	>16	<=0.5	<=0.5	<=2	<=1	<=1	<=1	2	8	8/4	>8	>2/38
PA-2017-22	32	<=8	>16/8	>16	>16/8	8	>16	S	4	32	4	>16	<=0.5	1	<=2	>8	<=1	8	2	<=4	<=4/4	>8	>2/38
PA-2017-23	33	<=8	>16/8	>16	>16/8	>16	>16	R	>16	>32	>16	>16	<=0.5	1	4	>8	2	>8	>4	>64	>64/4	>8	>2/38
PA-2017-24	34	<=8	>16/8	>16	>16/8	8	>16	S	4	>32	4	>16	<=0.5	1	<=2	2	<=1	<=1	2	8	8/4	>8	>2/38
PA-2017-25	35	<=8	>16/8	>16	>16/8	4	>16	S	<=2	16	2	>16	2	1	<=2	8	8	<=1	>4	<=4	<=4/4	>8	>2/38
PA-2017-26	36	<=8	>16/8	>16	>16/8	8	>16	S	8	>32	8	>16	<=0.5	1	<=2	>8	<=1	>8	4	8	8/4	>8	>2/38
PA-2017-27	37	<=8	>16/8	>16	>16/8	8	>16	S	4	32	4	>16	1	1	<=2	2	4	<=1	4	<=4	<=4/4	>8	>2/38
PA-2018-01	38	<=8	>16/8	>16	>16/8	8	>16	S	4	32	4	>16	<=0.5	1	<=2	2	<=1	<=1	4	8	8/4	>8	2/38
PA-2018-05	39	<=8	>16/8	>16	>16/8	>16	>16	I	16	>32	16	>16	<=0.5	1	<=2	>8	4	>8	>4	16	32/4	>8	>2/38
PA-2018-06	40	<=8	>16/8	>16	>16/8	>16	>16	R	>16	>32	>16	>16	>2	1	<=2	>8	>8	>8	>4	>64	>64/4	>8	>2/38
PA-2018-07	41	<=8	>16/8	>16	>16/8	>16	>16	R	>16	>32	>16	>16	>2	1	>8	<=1	>8	2	>4	>64	>64/4	>8	>2/38
PA-2018-08	42	<=8	>16/8	>16	>16/8	>16	>16	R	>16	>32	16	>16	2	1	4	>8	8	>8	>4	16	32/4	>8	>2/38
PA-2018-09	43	<=8	>16/8	>16	>16/8	>16	>16	I	16	>32	8	>16	<=0.5	1	<=2	2	4	<=1	>4	16	16/4	>8	>2/38
PA-2018-10	44	<=8	>16/8	>16	>16/8	8	>16	S	4	>32	4	>16	<=0.5	1	<=2	2	<=1	<=1	2	8	8/4	>8	2/38
PA-2018-11	45	<=8	>16/8	>16	>16/8	>16	>16	I	16	>32	8	>16	1	1	<=2	<=1	4	<=1	>4	16	32/4	>8	>2/38
PA-2018-12	46	<=8	>16/8	>16	>16/8	8	>16	S	4	>32	4	>16	<=0.5	1	<=2	<=1	<=1	<=1	2	<=4	<=4/4	>8	>2/38
PA-2018-13	47	<=8	>16/8	>16	>16/8	8	>16	S	4	32	4	>16	<=0.5	1	<=2	2	<=1	<=1	2	<=4	<=4/4	>8	2/38
PA-2018-16	48	<=8	>16/8	>16	>16/8	8	>16	I	16	32	4	16	<=0.5	1	4	<=1	<=1	<=1	>4	<=4	<=4/4	>8	>2/38
PA-2018-17	49	<=8	>16/8	>16	>16/8	8	>16	S	4	32	4	>16	<=0.5	1	<=2	2	<=1	<=1	4	<=4	<=4/4	>8	2/38
PA-2018-19	50	<=8	>16/8	>16	>16/8	8	>16	R	>16	32	4	>16	>2	1	<=2	<=1	>8	<=1	>4	8	8/4	>8	>2/38
PA-2018-20	51	<=8	>16/8	>16	>16/8	8	>16	S	4	>32	4	>16	1	1	>8	2	2	<=1	4	8	8/4	>8	>2/38
PA-2018-21	52	<=8	>16/8	>16	>16/8	8	>16	S	4	32	4	>16	<=0.5	1	<=2	2	<=1	<=1	2	<=4	8/4	>8	>2/38
PA-2019-01	53	<=8	>16/8	>16	>16/8	8	>16	S	8	>32	4	>16	2	1	8	>8	4	8	>4	32	8/4	>8	>2/38
PA-2019-02	54	<=8	>16/8	>16	>16/8	>16	>16	I	16	>32	8	>16	<=0.5	1	<=2	<=1	4	<=1	>4	16	32/4	>8	>2/38
PA-2019-03	55	<=8	>16/8	>16	>16/8	4	>16	S	4	>32	4	>16	<=0.5	1	<=2	>8	<=1	8	<=1	16	8/4	>8	2/38
PA-2019-04	56	<=8	>16/8	>16	>16/8	>16	>16	S	8	>32	8	>16	>2	1	<=2	>8	>8	8	>4	16	16/4	>8	>2/38
PA-2019-05	57	<=8	>16/8	>16	>16/8	>16	>16	I	16	>32	8	>16	1	1	<=2	2	4	4	>4	16	16/4	>8	>2/38
PA-2019-06	58	<=8	>16/8	>16	>16/8	>16	>16	I	16	>32	8	>16	1	1	<=2	2	4	<=1	>4	16	32/4	>8	>2/38
PA-2019-07	59	<=8	>16/8	>16	>16/8	8	>16	S	8	>32	8	>16	<=0.5	1	<=2	>8	<=1	8	4	8	8/4	>8	>2/38
PA-2019-08	60	<=8	>16/8	>16	>16/8	>16	>16	I	16	>32	4	>16	1	1	<=2	>8	4	>8	>4	8	8/4	>8	>2/38
PA-2019-09	61	<=8	>16/8	>16	>16/8	>16	>16	I	16	>32	8	>16	<=0.5	1	<=2	>8	2	>8	4	16	16/4	>8	>2/38
PA-2019-10	62	<=8	>16/8	>16	>16/8	>16	>16	I	16	>32	8	>16	2	1	<=2	4	8	2	>4	16	16/4	>8	>2/38
PA-2019-11	63	<=8	>16/8	>16	>16/8	>16	>16	R	>16	>32	>16	>16	2	1	<=2	>8	8	>8	>4	>64	>64/4	>8	>2/38
PA-2019-12	64	<=8	>16/8	>16	>16/8	4	>16	S	<=2	32	2	>16	<=0.5	1	<=2	>8	<=1	4	2	<=4	<=4/4	>8	>2/38
PA-2019-13	65	<=8	>16/8	>16	>16/8	16	>16	S	8	>32	4	>16	>2	1	<=2	<=1	>8	<=1	>4	8	16/4	>8	>2/38
PA-2019-14	66	<=8	>16/8	>16	>16/8	>16	>16	I	16	>32	4	>16	1	1	4	8	4	8	>4	8	16/4	>8	>2/38
PA-2019-15	67	<=8	>16/8	>16	>16/8	8	>16	R	>16	>32	4	>16	>2	1	8	>8	>8	4	>4	8	8/4	>8	>2/38
PA-2019-16	68	<=8	>16/8	>16	>16/8	>16	>16	R	>16	>32	16	>16	1	1	4	>8	<=1	>8	>4	16	16/4	>8	>2/38
PA-2019-17	69	<=8	>16/8	>16	>16/8	>16	>16	I	16	>32	8	>16	<=0.5	1	<=2	>8	2	>8	4	16	16/4	>8	>2/38
PA-2019-18	70	<=8	>16/8	>16	>16/8	16	>16	I	16	>32	4	>16	>2	1	4	>8	>8	>8	>4	8	8/4	>8	>2/38
PA-2019-19	71	<=8	>16/8	>16	>16/8	16	>16	S	8	>32	4	>16	>2	1	<=2	>8	>8	8	>4	8	16/4	>8	>2/38
PA-2019-20	72	<=8	>16/8	>16	>16/8	>16	>16	R	>16	>32	16	>16	>2	1	<=2	>8	>8	>8	>4	32	32/4	>8	>2/38
PA-2019-21	73	<=8	>16/8	>16	>16/8	8	>16	S	8	>32	4	>16	<=0.5	1	<=2	>8	<=1	8	2	8	8/4	>8	>2/38
PA-2019-22	74	<=8	>16/8	>16	>16/8	>16	>16	I	16	>32	16	>16	1	1	<=2	8	4	>8	>4	32	32/4	>8	>2/38
PA-2019-23	75	<=8	>16/8	>16	>16/8	>16	>16	I	16	>32	>16	>16	<=0.5	1	<=2	2	<=1	2	4	>64	64/4	>8	>2/38
PA-2019-24	76	<=8	>16/8	>16	>16/8	>16	>16	I	16	>32	4	>16	>2	1	4	>8	>8	>8	>4	8	8/4	>8	>2/38
PA-2019-25	77	<=8	>16/8	>16	>16/8	>16	>16	R	>16	>32	>16	>16	2	1	<=2	4	4	2	>4	>64	>64/4	>8	>2/38
PA-2019-26	78	<=8	>16/8	>16	>16/8	>16	>16	R	>16	>32	>16	>16	2	1	<=2	>8	8	>8	>4	>64	>64/4	>8	>2/38
PA-2019-27	79	<=8	>16/8	>16	>16/8	>16	>16	R	>16	>32	>16	>16	<=0.5	1	4	>8	<=1	>8	4	>64	>64/4	>8	>2/38
PA-2019-28	80	<=8	>16/8	>16	>16/8	8	>16	S	4	32	4	>16	<=0.5	<=0.5	<=2	>8	<=1	4	4	<=4	<=4/4	>8	1/19
PA-2019-29	81	<=8	>16/8	>16	>16/8	16	>16	I	16	>32	16	>16	2	1	<=2	>8	8	>8	>4	32	32/4	>8	2/38
PA-2019-30	82	<=8	>16/8	>16	>16/8	8	>16	S	8	>32	4	>16	>2	1	<=2	4	>8	4	>4	8	8/4	>8	>2/38
PA-2019-31	83	<=8	>16/8	>16	>16/8	>16	>16	R	>16	>32	>16	>16	>2	1	<=2	>8	>8	>8	>4	>64	>64/4	>8	>2/38
PA-2019-36	84	<=8	>16/8	>16	>16/8	8	>16	S	4	32	4	>16	2	1	<=2	<=1	4	<=1	>4	<=4	<=4/4	>8	>2/38
PA-2019-37	85	<=8	>16/8	>16	>16/8	8	>16	S	4	32	4	>16	<=0.5	1	<=2	2	<=1	<=1	2	<=4	<=4/4	>8	2/38
PA-2019-39	86	<=8	>16/8	>16	>16/8	8	>16	S	4	32	2	>16	<=0.5	<=0.5	<=2	<=1	<=1	<=1	<=1	64	<=4/4	>8	<=0.5/9.5
PA-2019-40	87	<=8	>16/8	>16	>16/8	<=2	>16	R	>16	32	4	>16	1	1	8	<=1	4	<=1	>4	<=4	<=4/4	>8	<=0.5/9.5
PA-2019-43	88	<=8	>16/8	>16	>16/8	8	>16	S	4	32	4	>16	<=0.5	1	<=2	2	<=1	<=1	2	8	8/4	>8	>2/38
PA-2019-44	89	<=8	>16/8	>16	>16/8	8	>16	S	4	32	4	>16	<=0.5	1	<=2	2	<=1	<=1	4	<=4	8/4	>8	>2/38
PA-2019-45	90	<=8	>16/8	>16	>16/8	<=2	>16	R	>16	16	4	>16	>2	1	4	>8	>8	>8	>4	<=4	<=4/4	>8	>2/38
PA-2019-46	91	<=8	>16/8	>16	>16/8	16	>16	R	>16	>32	>16	>16	<=0.5	1	<=2	2	<=1	<=1	2	>64	>64/4	>8	>2/38
PA-2019-47	92	<=8	>16/8	>16	>16/8	4	>16	I	16	>32	8	16	>2	1	8	2	>8	<=1	>4	32	<=4/4	>8	2/38
PA-2019-48	93	<=8	>16/8	>16	>16/8	>16	>16	I	16	>32	8	>16	1	1	<=2	<=1	4	<=1	>4	16	16/4	>8	>2/38
PA-2020-03	94	<=8	>16/8	>16	>16/8	8	>16	S	8	>32	4	>16	<=0.5	1	<=2	2	<=1	<=1	2	8	8/4	>8	2/38
PA-2020-05	95	<=8	>16/8	>16	>16/8	8	>16	S	4	>32	4	>16	<=0.5	1	<=2	2	<=1	<=1	4	<=4	8/4	>8	2/38
PA-2020-06	96	<=8	>16/8	>16	>16/8	>16	>16	I	16	>32	4	>16	<=0.5	<=0.5	<=2	>8	<=1	>8	4	8	8/4	>8	>2/38
PA-2020-07	97	<=8	>16/8	>16	>16/8	16	>16	S	8	>32	8	>16	<=0.5	1	<=2	2	2	4	>4	16	16/4	>8	>2/38
PA-2020-08	98	<=8	>16/8	>16	>16/8	8	>16	S	4	32	4	>16	<=0.5	1	<=2	2	<=1	<=1	4	<=4	<=4/4	>8	>2/38
PA-2020-09	99	<=8	>16/8	>16	>16/8	8	>16	S	4	>32	4	>16	<=0.5	1	<=2	2	<=1	<=1	4	<=4	8/4	>8	>2/38
PA-2021-09	100	<=8	>16/8	>16	>16/8	>16	>16	I	16	>32	8	>16	1	1	<=2	<=1	4	<=1	>4	16	16/4	>8	>2/38
PA-2021-10	101	>32	>16/8	>16	>16/8	>16	>16	R	>16	>32	>16	>16	2	<=0.5	>8	>8	8	8	>4	>64	>64/4	>8	2/38

## Sheet: Sheet3
	S	I	R
Amikacin	98	3	0
Amoxicillin-Clavulanate	0	0	101
Ampicillin	0	0	101
Ampicillin-Sulbactam	0	0	101
Aztreonam	52	11	38
Cefazolin	0	0	101
Cefepime	51	24	26
Cefotaxime	0	0	101
Ceftazidime	75	6	20
Chloramphenicol	0	0	101
Ciprofloxacin	57	13	31
Colistin	101	0	0
Gentamicin	89	5	7
Imipenem	52	3	46
Levofloxacin	49	7	45
Meropenem	54	7	40
Piperacillin	74	9	18
Piperacillin-Tazobactam	72	11	18
Tetracycline	0	0	101
Trimethoprim-Sulfamethoxazole	0	0	101
