# Supplementary material for: Antimicrobial resistance survey and whole-genome analysis of nosocomial P. Aeruginosa isolated from eastern Province of China in 2016–2021
Source: Ann Clin Microbiol Antimicrob. 2024 Feb 9;23:12. doi: 10.1186/s12941-023-00656-1 (PMC10858563; doi:10.1186/s12941-023-00656-1)
Supplement: Supplementary file 3 — Supplementary Material 3: CRPP variant statistics and ST-type statistics [file 12941_2023_656_MOESM3_ESM.xlsx]

## Sheet: Sheet1
Isolates	MIC of Ciprofloxacin	Variants number	Variants types
PA002	1	1.33										17D	26L
PA201607	0.12	1.33										17D	26L
PA201611	0.12	1.2 0				4R		7D								62K
PA201612	0.12	1.2 0				4R		7D								62K
PA201613	0.06	1.34						7D
PA201614	0.06	1.35						7D							55Y
PA201616	＞2	1.36				4R		7D
PA201703	1	crpp7.1	1N	2M	3N	4R	5K	7D
PA201705	0.06	1.17						7H			16Y		26L
PA201706	0.12	1.34						7D
PA201709	0.06	1.18				4R		7D
PA201710	0.06	1.18				4R		7D
PA201713	＞2	1.18				4R		7D
PA201715	0.06	1.34						7D
PA201721	0.06	1.18				4R		7D
PA201722	0.06	1.31				4R	5V	7D
PA201723	1	1.37					5T	7D		13G
PA201724	0.06	1.2						7D
PA201727	0.5	1.41		2S		4R		7D	11Q
PA201801	0.12	1.31				4R	5V	7D
PA201809	0.25	1.2						7D
PA201812	0.06	1.17						7H			16Y		26L
PA201819	＞2	1.4 0						7D								62K
PA201820	0.5	1.37					5T	7D		13G			26L
PA2018202	0.5	1.38						7H					26L
PA201903	0.06	1.8						7D		13G			26L	50C
PA201906	0.5	1.18				4R		7D
PA2019062	0.5	1.1
PA201907	0.12	1.38						7H					26L
PA201909	0.25	1.2						7D
PA201910	1	1.2 0				4R		7D								62K
PA201914	0.5	1.2						7D
PA201917	0.25	1.2						7D
PA201923	0.12	1.2						7D
PA2019232	0.12	1.17						7H			16Y		26L
PA201924	＞2	1.8						7D		13G			26L	50C
PA201925	0.5	1.31				4R	5V	7D
PA201929	＞2	1.18				4R		7D
PA201930	＞2	1.2						7D
PA201943	0.06	1.18				4R		7D
PA201944	＞2	1.31				4R	5V	7D
PA201945	＞2	1.18				4R		7D
PA2019452	＞2	1.2						7D
PA202003	0.12	1.18				4R		7D
PA202109	0.5	1.2						7D
PA202110	＞2	1.39				4R		7D		13G			26L
PA202008	0.5	1.18				4R		7D

## Sheet: Sheet2
ST types	frequency
UT	24
ST244	5
ST1076	4
ST274	3
ST773	3
ST234	2
ST1966	2
ST1480	2
ST319	2
ST390	2
ST270	2
ST155	2
ST1437	2
ST1706	2
ST1480	2
ST277	2
ST207	2
ST508	2
ST1420	2
ST788	2
ST16	2
ST287	1
ST2475	1
ST2387	1
ST385	1
ST645	1
ST1239	1
ST12	1
ST1971	1
ST1682	1
ST2024	1
ST1144	1
ST179	1
ST357	1
ST1284	1
ST773	1
ST845	1
ST1624	1
ST1182	1
ST1601	1
ST1422	1
ST4	1
ST281	1
ST260	1
ST1663	1
ST242	1
ST275	1
ST2305	1
ST2450	1
ST1158	1
ST1643	1
